# Supplementary material for: Are Microplastics Toxic? A Review from Eco-Toxicity to Effects on the Gut Microbiota
Source: Metabolites. 2023 Jun 9;13(6):739. doi: 10.3390/metabo13060739 (PMC10304106; doi:10.3390/metabo13060739)
Supplement: Supplementary file 1 [file metabolites-13-00739-s001.zip]

Archive with 1 entries (1 files):
- metabolites-2381487-supplementary.pdf
